# Supplementary material for: Probability of Starting Two-Drug Regimen (2DR) vs. Three-Drug Regimen (3DR) in ART-Naïve and ART-Experienced Person with HIV (PWH) Across the First Wave of COVID-19 Pandemic
Source: Viruses. 2024 Nov 23;16(12):1822. doi: 10.3390/v16121822 (PMC11680257; doi:10.3390/v16121822)
Supplement: Supplementary file 1 [file viruses-16-01822-s001.zip]

Archive with 1 entries (1 files):
- viruses-3256955-supplementary.pdf
